# Supplementary material for: Genome-Wide Identification and Expression Analysis of the SWEET Gene Family in Capsicum annuum L
Source: Int J Mol Sci. 2023 Dec 12;24(24):17408. doi: 10.3390/ijms242417408 (PMC10744294; doi:10.3390/ijms242417408)
Supplement: Supplementary file 1 [file ijms-24-17408-s001.zip]

Archive with 1 entries (1 files):
- ijms-2715667-supplementary.pdf
